# Supplementary material for: Charge-Balanced Design for Redox-Responsive Disassembly of Ampholytic β-Sheet Peptide Nanofibers
Source: Polymers (Basel). 2026 May 24;18(11):1291. doi: 10.3390/polym18111291 (PMC13259212; doi:10.3390/polym18111291)
Supplement: Supplementary file 1 [file polymers-18-01291-s001.zip]

Archive with 1 entries (1 files):
- polymers-4259682-supplementary.pdf
